# Supplementary material for: The C-terminal region of the Plasmodium berghei gamete surface 184-kDa protein Pb184 contributes to fertilization and male gamete binding to the residual body
Source: Parasit Vectors. 2024 Jul 13;17:304. doi: 10.1186/s13071-024-06374-7 (PMC11246575; doi:10.1186/s13071-024-06374-7)
Supplement: Supplementary file 5 — Additional file 5: Datasets. [file 13071_2024_6374_MOESM5_ESM.xlsx]

## Sheet: Fig2A
	exp	target	sample	quantity
1	1	18s	Shi	0.0958174
2	1	18s	Shi	0.098134
3	1	18s	Shi	0.103267
4	1	18s	gam	0.175105
5	1	18s	gam	0.179645
6	1	18s	gam	0.193658
7	1	18s	ok	0.209883
8	1	18s	ok	0.24776
9	1	18s	ok	0.231868
10	1	184	Shi	0.00772101
11	1	184	Shi	0.00777557
12	1	184	Shi	0.00874738
13	1	184	gam	0.098583
14	1	184	gam	0.097138
15	1	184	gam	0.102801
16	1	184	ok	0.270556
17	1	184	ok	0.277527
18	1	184	ok	0.292238
19	2	18s	Shi	0.198545
20	2	18s	Shi	0.197845
21	2	18s	Shi	0.19655
22	2	18s	gam	0.125816
23	2	18s	gam	0.128488
24	2	18s	gam	0.12869
25	2	18s	ok	0.0502725
26	2	18s	ok	0.0486702
27	2	18s	ok	0.0498859
28	2	184	Shi	0.0408221
29	2	184	Shi	0.040414
30	2	184	Shi	0.0397792
31	2	184	gam	0.308822
32	2	184	gam	0.289823
33	2	184	gam	0.307273
34	2	184	ok	0.152845
35	2	184	ok	0.156201
36	2	184	ok	0.16231
37	3	18s	Shi	0.154305
38	3	18s	Shi	0.157844
39	3	18s	Shi	0.168292
40	3	18s	gam	0.111786
41	3	18s	gam	0.100838
42	3	18s	gam	0.108385
43	3	18s	ok	0.30774
44	3	18s	ok	0.297262
45	3	18s	ok	0.308908
46	3	184	Shi	0.0248271
47	3	184	Shi	0.0251268
48	3	184	Shi	0.0265087
49	3	184	gam	0.11586
50	3	184	gam	0.115127
51	3	184	gam	0.123232
52	3	184	ok	0.361871
53	3	184	ok	0.35517
54	3	184	ok	0.366762

## Sheet: Fig4A
anti Pb184 Mid Ab	anti Pb184 C-ter Ab	Pre-immune Ab	anti Pb184 C-ter Ab
29	11.4	11.7	11.5
9.3	11.9	10.4	9.8
10.4	16	7.5	8.4
20	5.1
10.4	16.9

## Sheet: Fig4B
No	rep	time of adding Ab	stage of protozoa	No. of parasite (/10,000 RBC) [Cter_Ab]	No. of parasite (/10,000 RBC) [Mid_Ab]	No	rep	time of adding Ab	stage of protozoa	No. of parasite (/10,000 RBC) [Cter_Ab]	No. of parasite (/10,000 RBC) [Mid_Ab]
1	1	0 hr	female gamete	26.5		1	1	2 hr	female gamete	26.5
2	2	0 hr	female gamete	10.24		2	2	2 hr	female gamete	10.24
3	3	0 hr	female gamete	13.54		3	3	2 hr	female gamete	13.54
4	4	0 hr	female gamete	16.84		4	1	2 hr	zygote	12.84	14.05
5	1	0 hr	zygote	5.92	9.85	5	2	2 hr	zygote	3.92	3.52
6	2	0 hr	zygote	4.19	4.14	6	3	2 hr	zygote	5.79	5.9
7	3	0 hr	zygote	5.33	13.54	7	1	2 hr	ookinete	11.5	13.7
8	4	0 hr	zygote	2.92	8.52	8	2	2 hr	ookinete	2.82	2.87
9	1	0 hr	ookinete	5.15	8.29	9	3	2 hr	ookinete	3.66	3.29
10	2	0 hr	ookinete	1.25	2.2
11	3	0 hr	ookinete	5.31	16.02
12	4	0 hr	ookinete	0.9	3.9

## Sheet: Fig4C
No	Mid_C-ter	Speed
1	Pre	7.12
2	Pre	3.41
3	Pre	0.01
4	Pre	8.22
5	Pre	3.15
6	Pre	4.22
7	Pre	5.24
8	Pre	5.64
9	Pre	7.67
10	Pre	9.9
11	Pre	8.18
12	Pre	4.35
13	Pre	10.73
14	Pre	8.26
15	Mid	7.17967
16	Mid	10.0997
17	Mid	10.007
18	Mid	7.11967
19	Mid	9.89833
20	Mid	4.22333
21	Mid	8.222
22	Mid	4.64
23	Mid	4.64
24	Mid	3.15633
25	Mid	6.242
26	Mid	7.67467
27	Mid	7.18333
28	Mid	3.41133
29	Mid	3.934
30	C-ter	5.25167
31	C-ter	10.727
32	C-ter	8.25633
33	C-ter	8.56967
34	C-ter	4.83267
35	C-ter	3.86767
36	C-ter	6.544
37	C-ter	5.63467
38	C-ter	6.98833
39	C-ter	9.95633
40	C-ter	6.90967
41	C-ter	7.273
42	C-ter	2.236
43	C-ter	4.23633

## Sheet: Fig5
Day2					Day14
No	rep	pre_post	No_oocyst		No	rep	pre_post	No_oocyst
1	1	pre	64		1	1	pre	11
2	1	pre	54		2	1	pre	0
3	1	pre	8		3	1	pre	70
4	1	pre	0		4	1	pre	6
5	1	pre	0		5	1	pre	181
6	1	pre	64		6	1	pre	52
7	1	pre	116		7	1	pre	13
8	1	pre	28		8	1	pre	25
9	1	pre	30		9	1	pre	32
10	1	pre	34		10	1	pre	109
11	1	pre	0		11	1	pre	280
12	1	pre	20		12	1	pre	92
13	1	pre	59		13	1	pre	119
14	1	pre	52		14	1	pre	149
15	1	pre	58		15	1	pre	4
16	1	pre	81		16	1	pre	0
17	1	pre	38		17	1	pre	15
18	1	pre	18		18	1	pre	1
19	1	pre	45		19	1	pre	8
20	1	pre	45		20	1	pre	34
21	1	post	17		21	1	pre	8
22	1	post	56		22	1	pre	174
23	1	post	26		23	1	pre	12
24	1	post	0		24	1	pre	137
25	1	post	1		25	1	pre	12
26	1	post	15		26	1	pre	137
27	1	post	58		27	1	pre	27
28	1	post	16		28	1	pre	9
29	1	post	27		29	1	pre	3
30	1	post	3		30	1	pre	46
31	1	post	0		31	1	pre	39
32	1	post	0		32	1	post	10
33	1	post	31		33	1	post	10
34	1	post	8		34	1	post	0
35	1	post	69		35	1	post	26
36	1	post	0		36	1	post	27
37	1	post	50		37	1	post	0
38	1	post	0		38	1	post	14
39	1	post	7		39	1	post	0
40	1	post	2		40	1	post	0
41	1	post	0		41	1	post	40
42	1	post	34		42	1	post	0
43	1	post	56		43	1	post	29
44	1	post	29		44	1	post	63
45	2	pre	73		45	1	post	0
46	2	pre	46		46	1	post	65
47	2	pre	76		47	1	post	0
48	2	pre	10		48	1	post	15
49	2	pre	7		49	1	post	137
50	2	pre	14		50	1	post	1
51	2	pre	26		51	1	post	0
52	2	pre	40		52	1	post	24
53	2	pre	18		53	1	post	5
54	2	pre	20		54	1	post	58
55	2	pre	1		55	1	post	2
56	2	pre	29		56	2	pre	15
57	2	pre	36		57	2	pre	1
58	2	pre	23		58	2	pre	7
59	2	pre	21		59	2	pre	0
60	2	pre	4		60	2	pre	31
61	2	pre	6		61	2	pre	3
62	2	pre	61		62	2	pre	3
63	2	pre	0		63	2	pre	126
64	2	pre	0		64	2	pre	0
65	2	pre	49		65	2	pre	2
66	2	post	4		66	2	pre	0
67	2	post	21		67	2	pre	57
68	2	post	16		68	2	pre	0
69	2	post	30		69	2	pre	2
70	2	post	20		70	2	pre	0
71	2	post	0		71	2	pre	372
72	2	post	1		72	2	pre	0
73	2	post	3		73	2	pre	61
74	2	post	22		74	2	pre	8
75	2	post	37		75	2	pre	47
76	2	post	17		76	2	pre	0
77	2	post	37		77	2	pre	58
78	2	post	17		78	2	pre	0
79	2	post	39		79	2	pre	8
80	2	post	6		80	2	pre	0
81	2	post	28		81	2	pre	0
82	2	post	0		82	2	pre	33
83	2	post	7		83	2	pre	7
84	2	post	37		84	2	pre	0
85	2	post	13		85	2	pre	0
86	2	post	19		86	2	post	64
87	2	post	47		87	2	post	0
88	2	post	37		88	2	post	0
89	2	post	0		89	2	post	0
90	3	pre	27		90	2	post	17
91	3	pre	1		91	2	post	0
92	3	pre	35		92	2	post	0
93	3	pre	41		93	2	post	0
94	3	pre	15		94	2	post	0
95	3	pre	51		95	2	post	0
96	3	pre	42		96	2	post	0
97	3	pre	56		97	2	post	0
98	3	pre	30		98	2	post	0
99	3	pre	58		99	2	post	1
100	3	pre	4		100	2	post	0
101	3	pre	13		101	2	post	0
102	3	pre	43		102	2	post	0
103	3	pre	0		103	2	post	0
104	3	pre	34		104	2	post	0
105	3	pre	44		105	2	post	0
106	3	pre	47		106	2	post	10
107	3	pre	116		107	2	post	1
108	3	pre	56		108	2	post	0
109	3	pre	41		109	2	post	0
110	3	pre	6		110	2	post	12
111	3	pre	32		111	2	post	0
112	3	pre	0		112	2	post	2
113	3	pre	46		113	2	post	0
114	3	pre	8		114	2	post	0
115	3	post	7		115	2	post	63
116	3	post	2		116	3	pre	115
117	3	post	8		117	3	pre	260
118	3	post	18		118	3	pre	72
119	3	post	17		119	3	pre	168
120	3	post	30		120	3	pre	10
121	3	post	10		121	3	pre	202
122	3	post	0		122	3	pre	81
123	3	post	0		123	3	pre	44
124	3	post	3		124	3	pre	6
125	3	post	4		125	3	pre	25
126	3	post	0		126	3	pre	3
127	3	post	39		127	3	pre	0
128	3	post	6		128	3	pre	78
129	3	post	15		129	3	pre	10
130	3	post	8		130	3	pre	20
131	3	post	0		131	3	pre	12
132	3	post	4		132	3	pre	9
133	3	post	0		133	3	pre	90
134	3	post	0		134	3	pre	113
135	3	post	0		135	3	pre	57
136	3	post	0		136	3	pre	61
137	3	post	29		137	3	pre	30
138	3	post	0		138	3	pre	4
139	3	post	11		139	3	pre	25
					140	3	pre	187
					141	3	pre	7
					142	3	pre	114
					143	3	pre	118
					144	3	pre	1
					145	3	pre	0
					146	3	post	146
					147	3	post	0
					148	3	post	35
					149	3	post	31
					150	3	post	18
					151	3	post	0
					152	3	post	16
					153	3	post	104
					154	3	post	1
					155	3	post	0
					156	3	post	36
					157	3	post	231
					158	3	post	0
					159	3	post	124
					160	3	post	25
					161	3	post	57
					162	3	post	115
					163	3	post	21
					164	3	post	103
					165	3	post	22
					166	3	post	48
					167	3	post	113
					168	4	pre	0
					169	4	pre	2
					170	4	pre	0
					171	4	pre	0
					172	4	pre	7
					173	4	pre	8
					174	4	pre	97
					175	4	pre	3
					176	4	pre	176
					177	4	pre	64
					178	4	pre	108
					179	4	pre	195
					180	4	pre	0
					181	4	pre	0
					182	4	pre	10
					183	4	pre	14
					184	4	pre	15
					185	4	pre	21
					186	4	pre	123
					187	4	pre	1
					188	4	pre	73
					189	4	pre	32
					190	4	pre	115
					191	4	pre	75
					192	4	pre	195
					193	4	pre	3
					194	4	pre	114
					195	4	pre	118
					196	4	pre	1
					197	4	pre	18
					198	4	post	97
					199	4	post	102
					200	4	post	0
					201	4	post	0
					202	4	post	3
					203	4	post	122
					204	4	post	1
					205	4	post	0
					206	4	post	42
					207	4	post	16
					208	4	post	8
					209	4	post	60
					210	4	post	1
					211	4	post	22
					212	4	post	23
					213	4	post	97
					214	4	post	0
					215	4	post	0
					216	4	post	1
					217	4	post	0
					218	4	post	0
					219	5	pre	21
					220	5	pre	15
					221	5	pre	18
					222	5	pre	0
					223	5	pre	215
					224	5	pre	38
					225	5	pre	2
					226	5	pre	11
					227	5	pre	6
					228	5	pre	28
					229	5	pre	5
					230	5	pre	21
					231	5	pre	74
					232	5	pre	15
					233	5	pre	0
					234	5	pre	21
					235	5	pre	0
					236	5	pre	36
					237	5	pre	38
					238	5	pre	3
					239	5	pre	15
					240	5	pre	0
					241	5	pre	134
					242	5	pre	53
					243	5	pre	42
					244	5	pre	108
					245	5	pre	1
					246	5	pre	0
					247	5	pre	168
					248	5	post	12
					249	5	post	0
					250	5	post	0
					251	5	post	13
					252	5	post	3
					253	5	post	0
					254	5	post	1
					255	5	post	18
					256	5	post	5
					257	5	post	1
					258	5	post	29
					259	5	post	4
					260	5	post	16
					261	5	post	7
					262	5	post	0
					263	5	post	10
					264	5	post	8
					265	5	post	0
					266	5	post	15
					267	5	post	0
					268	6	pre	0
					269	6	pre	0
					270	6	pre	10
					271	6	pre	0
					272	6	pre	68
					273	6	pre	21
					274	6	pre	78
					275	6	pre	93
					276	6	pre	88
					277	6	pre	63
					278	6	pre	58
					279	6	pre	0
					280	6	pre	101
					281	6	pre	85
					282	6	pre	196
					283	6	pre	50
					284	6	pre	1
					285	6	pre	59
					286	6	pre	0
					287	6	pre	68
					288	6	post	38
					289	6	post	0
					290	6	post	13
					291	6	post	2
					292	6	post	34
					293	6	post	0
					294	6	post	15
					295	6	post	46
					296	6	post	27
					297	6	post	0
					298	6	post	25
					299	6	post	0
					300	6	post	0
					301	6	post	0
					302	6	post	31
					303	6	post	137
					304	6	post	25
					305	6	post	69
					306	6	post	0
					307	6	post	0
					308	6	post	0

## Sheet: Fig6A
	Mid Pep.	Mid Pep.	Mid Pep.	C-ter Pep.	C-ter Pep.	C-ter Pep.
BSA	0.0431	0.039	0.0401	0.0718	0.0755	0.0781
Sch_cyto	0.0648	0.0662	0.0636	0.1099	0.126	0.1422
Sch_mem	0.0909	0.0899	0.0868	0.1334	0.1472	0.16
Gam_cyto	0.1031	0.1036	0.1086	0.1753	0.2288	0.1807
Gam_mem	0.0785	0.0854	0.0999	0.3289	0.3863	0.3999

## Sheet: Fig7
No	Rep	No. of parasite (/10,000 RBC) [Cter_Pep]	No. of parasite (/10,000 RBC) [Mid_Pep]	No. of parasite (/10,000 RBC) [Cter_Pep dilluted 10 times]	No. of parasite (/10,000 RBC) [Mid_Pep dilluted 10 times]
1	1	5.57	10.01	8.06	10.79
2	2	1.2	3.79	2.72	1.87
3	3	0.6	3.15	2.22	3.47
